# Supplementary material for: Effects of process parameters on capsule size and shape in the centrifugal encapsulation technology: Parametric study dataset
Source: Data Brief. 2022 Jan 20;41:107851. doi: 10.1016/j.dib.2022.107851 (PMC8804192; doi:10.1016/j.dib.2022.107851)
Supplement: Supplementary file 1 [file mmc1.zip]

Archive with 6 entries (5 files):
- Word/
- __MACOSX/._Word
- Word/images.zip
- __MACOSX/Word/._images.zip
- Word/article_dib_doc.docx
- __MACOSX/Word/._article_dib_doc.docx
